# Supplementary material for: Genome-Wide Super-Enhancer-Based Analysis: Identification of Prognostic Genes in Oral Squamous Cell Carcinoma
Source: Int J Mol Sci. 2022 Aug 15;23(16):9154. doi: 10.3390/ijms23169154 (PMC9409227; doi:10.3390/ijms23169154)
Supplement: Supplementary file 1 [file ijms-23-09154-s001.zip]

Archive with 3 entries (3 files):
- 20220720 Supplementary Figure S1 Genome-wide super-enhancer-based analysis in OSCC.tiff
- 20220720 Supplementary Figure S2 Genome-wide super-enhancer-based analysis in OSCC.tiff
- 20220720 Supplementary Tables S1-S4 Genome-wide super-enhancer-based analysis in OSCC .xlsx
