# Supplementary material for: Genome-Wide Super-Enhancer-Based Analysis: Identification of Prognostic Genes in Oral Squamous Cell Carcinoma
Source: Int J Mol Sci. 2022 Aug 15;23(16):9154. doi: 10.3390/ijms23169154 (PMC9409227; doi:10.3390/ijms23169154)
Supplement: Supplementary file 1 [file ijms-23-09154-s001.zip › 20220720 Supplementary Tables S1-S4 Genome-wide super-enhancer-based analysis in OSCC .xlsx]

## Sheet: Table S1
Table S1. Upregulated genes in TCGA-OSCC tissues
No.	Gene ID	Gene Name	Full Description	Chromosome	Gene Start	Gene End	Gene Length
1	GeneID:84320	ACBD6	acyl-CoA binding domain containing 6	1	180287385	180502967	215582
2	GeneID:84002	B3GNT5	UDP-GlcNAc:betaGal beta-1,3-N-acetylglucosaminyltransferase 5	3	183253226	183273391	20165
3	GeneID:576	BAI (ADGRB2)	adhesion G protein-coupled receptor B2	1	31727105	31764063	36958
4	GeneID:170393	C10orf91	chromosome 10 open reading frame 91	10	132445210	132448321	3111
5	GeneID:55765	C1orf106	chromosome 1 open reading frame 106	1	200891074	200915736	24662
6	GeneID:54978	C2orf18 (SLC35F6)	solute carrier family 35 member F6	2	26764274	26781231	16957
7	GeneID:84300	C6orf125 (UQCC2)	ubiquinol-cytochrome c reductase complex assembly factor 2	6	33696761	33711751	14990
8	GeneID:401335	C7orf65	chromosome 7 open reading frame 65	7	47655244	47661648	6404
9	GeneID:541565	C8orf58	chromosome 8 open reading frame 58	8	22599601	22604150	4549
10	GeneID:84270	C9orf89	caspase recruitment domain family member 19	9	93096129	93113283	17154
11	GeneID:1058	CENPA	centromere protein A	2	26786014	26794589	8575
12	GeneID:10036	CHAF1A	chromatin assembly factor 1 subunit A	19	4402612	4448308	45696
13	GeneID:8506	CNTNAP1	contactin associated protein 1	17	42682614	42699993	17379
14	GeneID:1307	COL16A1	collagen type XVI alpha 1	1	31652247	31704167	51920
15	GeneID:3198	HOXA1	homeobox A1	7	27092993	27096006	3013
16	GeneID:54979	HRASLS2	HRAS like suppressor 2	11	63552759	63565089	12330
17	GeneID:147920	IGFL2	IGF like family member 2	19	46078528	46195097	116569
18	GeneID:182	JAG1	jagged canonical Notch ligand 1	20	10637684	10674046	36362
19	GeneID:221496	LEMD2	LEM domain containing 2	6	33771213	33789163	17950
20	GeneID:85377	MICALL1	MICAL like 1	22	37906148	37942458	36310
21	GeneID:57591	MKL1	megakaryoblastic leukemia (translocation) 1	22	40410281	40636719	226438
22	GeneID:23761	PISD	phosphatidylserine decarboxylase	22	31618491	31662564	44073
23	GeneID:5371	PML	promyelocytic leukemia	15	73994673	74047819	53146
24	GeneID:55624	POMGNT1	protein O-linked mannose N-acetylglucosaminyltransferase 1 (beta 1,2-)	1	46188681	46220305	31624
25	GeneID:5670	PSG2	pregnancy specific beta-1-glycoprotein 2	19	43064210	43082741	18531
26	GeneID:5673	PSG5	pregnancy specific beta-1-glycoprotein 5	19	43032810	43186536	153726
27	GeneID:5912	RAP2B	RAP2B, member of RAS oncogene family	3	153162212	153170624	8412
28	GeneID:10045	SH2D3A	SH2 domain containing 3A	19	6752160	6767512	15352
29	GeneID:146802	SLC47A2	solute carrier family 47 member 2	17	19678315	19718842	40527
30	GeneID:90627	STARD13	StAR related lipid transfer domain containing 13	13	33103135	33676835	573700
31	GeneID:220359	TIGD3	tigger transposable element derived 3	11	65354811	65357613	2802
32	GeneID:7186	TRAF2	TNF receptor associated factor 2	9	136881933	136926621	44688
33	GeneID:27175	TUBG2	tubulin gamma 2	17	42659248	42667006	7758
34	GeneID:90522	YIF1B	Yip1 interacting factor homolog B, membrane trafficking protein	19	38303560	38315976	12416

## Sheet: Table S2
Table S2. Sample clinical data in The Human Protein Atlas database
Patient ID	Sex	Age	Tissue type
1176	Female	50	Squamous cell carcinoma, NOS
1682	Male	54	Normal tissue, NOS
1711	Male	71	Normal tissue, NOS
2406	Female	84	Normal tissue, NOS
2547	Male	66	Squamous cell carcinoma, NOS
2580	Male	62	Squamous cell carcinoma, NOS
2608	Male	51	Squamous cell carcinoma, NOS
3135	Male	58	Normal tissue, NOS
3360	Male	81	Squamous cell carcinoma, NOS
3817	Female	76	Normal tissue, NOS
3917	Female	70	Normal tissue, NOS
4000	Female	73	Normal tissue, NOS
4012	Male	68	Normal tissue, NOS

## Sheet: Table S3
Table S3. Antibody information in The Human Protein Atlas database
Gene	Antibody ID	Company	Dilution
C9orf89	HPA010921	Sigma-Aldrich	01:15:00
	HPA038297		01:50:00
CENPA	CAB008371	MBL International Corporation	01:25:00
PISD	HPA031090	Sigma-Aldrich	1:185
	HPA031091		1:200
TRAF2	CAB004603	Santa Cruz Biotechnology	1:25
	HPA009972	Sigma-Aldrich	1:35

## Sheet: Table S4
Table S4. Primers used for SYBR Green assays
Gene	Primer type	Base sequence
C9orf89	Forward	5'-GACAGATCAGACCTATTGTGACC-3'
	Reverse	5'-AAGGATCTGTGGGTAGTAACGG-3'
CENPA	Forward	5'-TTCCTCCCATCAACACAGTCG-3'
	Reverse	5'-TAACTCGGCCTGCATGTAAGG-3'
PISD	Forward	5'-TGTACAAGTCAGTGCCAACG-3'
	Reverse	5'-TCATGTTCACCCCAAACGTC-3'
TRAF2	Forward	5'-ACATTGTCTGCGTCCTGAAC-3'
	Reverse	5'-TCCATCTCCAAGACCTTCTGC-3'
GAPDH	Forward	5'-AGCCACATCGCTCGCTCAGACAC-3'
	Reverse	5'-GCCCAATACGACCAAATCC-3'
